# Supplementary material for: Towards successful business process improvement – An extension of change acceleration process model
Source: PLoS One. 2019 Nov 27;14(11):e0225669. doi: 10.1371/journal.pone.0225669 (PMC6881029; doi:10.1371/journal.pone.0225669)
Supplement: S1 Dataset — (XLSX) [file pone.0225669.s002.xlsx]

## Sheet: Delphi Round 1
						CSF1	CSF2	CSF3	CSF4	CSF5	CSF6	CSF7	CSF8	CSF9	CSF10	CSF11	CSF12	CSF13	CSF14	CSF15	CSF16	CSF17	CSF18	CSF19	CSF20	CSF21	CSF22	CSF23	CSF24	CSF25
Company		Psition	Respondant Name	Gender	Experience	Organizations stake holders and leadership	Understanding of the process	Performance measurement	Process Improvement Road Map	Supporting organizational structure	BPI toolbox	BPM experienced business process manager	Linkage to organization strategy	People change management	People training and empowerment	Project Initiation and Completions	Realizing Value	Level of IT Investment	Standardization of Processes	Automation	Appointment of process owners	Informatization	Adequacy of "Risk Management"	Restricting life of project	Scope change management	Communication	Problem Difficulty	Use of external support	Resources allocation	Customer focus
				M	8	1	1	1	1	1	1	1	1	1	1	1	1	1	1	1	1	1	1	1	1	1	1	1	1	1
				m	7	1	0	1	1	1	0	1	1	1	0	1	1	0	1	0	1	1	1	0	1	0	1	1	1	0
				f	6	1	1	1	1	0	1	1	0	1	1	0	0	1	1	1	1	0	1	0	0	1	0	1	1	1
				m	9	1	0	1	0	0	1	1	1	1	1	0	1	0	0	0	1	0	0	0	1	1	0	0	1	1
				m	6	1	1	1	0	1	0	1	1	0	0	0	1	0	0	0	1	0	0	1	0	1	0	0	1	1
				f	6	1	1	1	1	1	1	1	1	1	1	1	1	0	1	1	1	1	1	1	1	1	1	0	1	1
				m	9	1	1	1	1	1	1	1	1	1	1	1	1	1	1	0	1	1	1	0	1	1	1	0	1	1
				m	8	1	1	1	1	1	1	1	1	1	1	1	1	1	1	0	1	1	1	1	1	1	1	0	1	1
				m	6	1	1	1	1	1	1	1	1	1	1	1	1	1	1	1	1	1	1	1	1	1	1	1	1	1
				m	6	1	1	1	1	1	0	1	1	1	1	1	1	0	1	0	1	1	1	0	1	1	1	0	1	1
				m	6	1	0	1	1	1	0	1	1	1	1	1	0	1	1	0	1	0	1	0	1	1	0	0	0	1
				m	7	1	1	1	1	1	1	1	1	1	1	1	1	1	1	1	1	1	1	1	1	1	1	0	1	1
				f	7	1	1	1	1	1	0	1	1	1	1	0	1	1	1	0	1	1	1	0	1	1	1	0	1	1
				m	6	1	1	1	0	1	0	1	1	0	0	0	1	0	0	0	1	0	0	0	0	1	0	0	0	1
				m	7	1	1	1	1	0	0	1	1	1	1	1	1	0	1	0	1	1	1	0	1	1	1	0	1	1
				f	7	1	1	1	1	1	1	0	1	0	1	1	0	1	1	1	1	1	1	0	1	1	0	0	1	1
				m	6	1	1	0	1	0	1	1	1	1	1	0	1	1	0	1	1	0	1	0	1	1	0	0	1	1
				m	7	1	1	1	1	1	1	1	1	1	1	1	1	1	1	1	1	1	1	1	1	1	1	1	1	1
				m	9	1	1	1	1	1	1	1	1	1	1	1	1	1	1	1	1	1	1	1	1	1	1	1	1	1
				m	9	1	1	1	1	1	0	1	1	1	1	1	0	0	0	0	1	0	1	1	1	1	1	0	1	1
				m	9	1	1	1	1	1	0	1	1	1	1	1	1	0	0	1	1	1	1	1	1	1	1	1	1	1
				m	8	1	1	1	1	1	0	1	1	1	1	1	1	1	1	1	0	0	0	0	1	1	1	1	1	1
				m	7	1	1	1	1	1	1	1	1	1	1	1	1	1	1	1	1	1	1	1	1	1	1	1	1	1
				m	7	1	1	1	1	1	0	1	1	1	1	1	1	1	1	1	1	1	1	1	1	1	1	1	1	1
				m	8	1	1	1	1	1	1	1	1	1	1	1	1	1	1	1	1	0	0	0	1	1	1	1	1	1
			MEAN			1	0.88	0.96	0.88	0.84	0.56	0.96	0.96	0.88	0.88	0.76	0.84	0.64	0.76	0.56	0.96	0.64	0.8	0.48	0.88	0.96	0.72	0.44	0.92	0.96
			MEDIAN			1	1	1	1	1	1	1	1	1	1	1	1	1	1	1	1	1	1	0	1	1	1	0	1	1
			SD			0	0.337832	0.204124	0.337832	0.380693	0.508977	0.204124	0.204124	0.337832	0.337832	0.442326	0.380693	0.494535	0.442326	0.508977	0.204124	0.481543	0.380693	0.510754	0.337832	0.204124	0.464306	0.50361	0.28233	0.204124
			min			1	0	0	0	0	0	0	0	0	0	0	0	0	0	0	1	0	0	0	0	0	0	0	0	0
			max			1	1	1	1	1	1	1	1	1	1	1	1	1	1	1	1	1	1	1	1	1	1	1	1	1	0
			%age			100	87.5	95.8333	87.5	83.3333	54.1667	95.8333	95.8333	87.5	87.5	75	83.3333	62.5	75	54.1667	95.8333	66.6667	83.3333	50	87.5	95.8333	70.8333	41.6667	91.6667	95.8333
			males	21
			Females	4
			education Masters	1
			Average work experience	7.24
			Management	0
			Leadership	0

## Sheet: Delphi Round 2
				CSF1	CSF2	CSF3	CSF4	CSF5	CSF7	CSF8	CSF9	CSF10	CSF12	CSF16	CSF18	CSF20	CSF21	CSF24	CSF25	CSF17		CSF19			CSF22	CSF23
Company			Respondant Name	Organizations stake holders and leadership	Understanding of the process	Performance measurement	Process Improvement Road Map	Supporting organizational structure	BPM experienced business process manager	Linkage to organization strategy	People change management	People training and empowerment	Realizing Value	Appointment of process owners	Adequacy of "Risk Management"	Scope change management	Communication	Resources allocation	Customer focus
			Rank	3	10	11	15	8	16	9	1	12	6	7	13	14	2	5	4
	1	Director		5	4	4	4	5	3	4	5	5	4	4	3	3	5	5	5
	2	Diretcor		5	4	3	4	3	3	4	5	2	5	4	4	2	5	5	5
	4	Director		5	4	3	2	4	3	3	5	4	4	4	3	4	5	4	5
	7	Director		5	5	4	3	4	3	2	5	3	4	5	4	3	5	5	5
	8	Director		5	2	4	3	4	3	4	5	4	5	4	4	4	5	4	5
	17	Director		5	4	4	3	4	3	4	5	4	4	4	4	4	5	4	5
	18	Director		5	3	2	3	4	3	5	5	3	5	4	3	3	5	4	5
	19	Director		5	4	4	2	4	3	5	5	4	4	4	4	3	5	4	5
	20	Director		4	4	4	3	4	3	5	5	4	4	5	4	4	5	5	4
	21	Director		4	4	5	3	5	3	5	5	3	5	3	4	4	4	5	3
	22	Director		4	4	4	4	5	3	4	5	4	4	4	4	3	4	5	4
				4.72727	3.81818	3.72727	3.09091	4.18182	3	4.09091	5	3.63636	4.36364	4.09091	3.72727	3.36364	4.81818	4.54545	4.63636
	3	Manager		5	4	4	3	4	4	4	5	4	5	4	4	4	5	5	5
	5	Manager		5	3	3	3	4	3	5	5	4	5	5	3	3	5	5	5
	6	Manager		5	4	4	3	5	4	5	5	4	4	4	4	3	5	5	5
	9	Manager		5	4	4	4	4	3	4	5	4	5	4	3	3	5	5	5
	10	Manager		5	4	4	3	5	2	4	5	4	4	5	3	4	5	5	5
	11	Manager		5	4	4	2	5	3	4	5	4	4	5	4	4	5	5	4
	12	Manager		5	4	4	3	4	4	4	5	3	4	4	4	4	5	3	4
	13	Manager		5	4	3	5	4	2	4	4	4	3	4	2	2	5	5	5
	14	Manager		4	4	2	3	4	3	4	5	3	4	4	4	4	4	5	4
	15	Manager		3	4	4	3	3	2	3	5	4	4	4	4	4	4	4	4
	16	Manager		5	4	4	2	4	4	4	5	4	4	4	3	3	4	4	4
				4.72727	3.90909	3.63636	3.09091	4.18182	3.09091	4.09091	4.90909	3.81818	4.18182	4.27273	3.45455	3.45455	4.72727	4.63636	4.54545
				4.72727	3.81818	3.72727	3.09091	4.18182	3	4.09091	5	3.63636	4.36364	4.09091	3.72727	3.36364	4.81818	4.54545	4.63636
Management	11		MEAN	4.72727	3.86364	3.68182	3.09091	4.18182	3.04545	4.09091	4.95455	3.72727	4.27273	4.18182	3.59091	3.40909	4.77273	4.59091	4.59091
Leadership	10		SD	0.550482	0.560226	0.716231	0.75018	0.58849	0.575473	0.75018	0.213201	0.631085	0.550482	0.501081	0.590326	0.666125	0.428932	0.590326	0.590326
			min	3	2	2	2	3	2	2	4	2	3	3	2	2	4	3	3
			max	5	5	5	5	5	4	5	5	5	5	5	4	4	5	5	5
			%age	236.364	190.909	186.364	154.545	209.091	150	204.545	250	181.818	218.182	204.545	186.364	168.182	240.909	227.273	231.818
			MEDIAN	5	4	4	3	4	3	4	5	4	4	4	4	3	5	5	5

## Sheet: Delphi Round 3
		CSF1	CSF2	CSF3	CSF4	CSF5	CSF9	CSF10	CSF12	CSF16	CSF20	CSF21	CSF24	CSF25
	Respondant Name	Organizations stake holders and leadership	Understanding of the process	Performance measurement	Process Improvement Road Map	Supporting organizational structure	People change management	People training and empowerment	Realizing Value	Appointment of process owners	Scope change management	Communication	Resources allocation	Customer focus
	Overall	4.90476	4.92857	4.3	3.52381	4.14286	5	3.90476	4.40476	4.7619	3.57143	4.85714	4.42857	4.4
1		5	5	4	4	5	5	4	5	5	4	5	4	4
2		5	5	5	4	4	5	4	5	5	4	4	4	4
3		5	5	4	3	5	5	4	4	5	4	5	5	4
4		5	5	4	4	4	5	4	4	5	4	5	4	5
5		5	5	5	4	4	5	4	5	5	4	4	4	5
6		5	5	4	4	4	5	3	5	4	2	5	4	5
7		4	5	4	4	4	5	4	4	5	3	5	4	5
8		5	5	4	3	3	5	4	4	3	3	5	5	4
9		5	5	5	3	4	5	4	5	5	4	5	5	5
10		5	5	4	3	4	5	4	4	5	3	5	4	4
11		5	5	4	3	5	5	4	4	5	4	5	5	5
12	Mean	4.90909	5	4.27273	3.54545	4.18182	5	3.90909	4.45455	4.72727	3.54545	4.81818	4.36364	4.54545
13		5	5	5	3	4	5	4	5	5	4	5	5	5
14		5	5	5	3	5	5	4	5	5	3	5	5	5
15		5	5	4	4	4	5	4	4	5	4	5	5	4
16		5	5	4	4	4	5	4	4	5	4	5	5	5
17		5	5	4	4	3	5	3	4	4	4	5	5	4
18		5	5	4	3	5	5	4	4	4	4	5	4	4
19		5	4	4	4	4	5	4	4	5	3	4	4	4
20		5	4.5	4.3	3	4	5	4	4.5	5	3	5	4	4.4
21		5	5	5	4	4	5	4	5	5	4	5	4	3
22		4	5	4	3	4	5	4	4	5	3	5	4	4
	Mean	4.9	4.85	4.33	3.5	4.1	5	3.9	4.35	4.8	3.6	4.9	4.5	4.24
