# Supplementary material for: Towards successful business process improvement – An extension of change acceleration process model
Source: PLoS One. 2019 Nov 27;14(11):e0225669. doi: 10.1371/journal.pone.0225669 (PMC6881029; doi:10.1371/journal.pone.0225669)
Supplement: S2 Dataset — (XLSX) [file pone.0225669.s003.xlsx]

## Sheet: EFA DAta
Sr.#	City	Position	Designation	Gender	Experience	Organizations stake holders and leadership	Understanding of the process	Performance measurement	Process Improvement Road Map	Supporting organizational structure	People change management	People training and empowerment	Realizing Value	Appointment of process owners	Scope change management	Communication	Resources allocation	Customer Focus
1	Lahore	3	Manager Service Delivery Central	M	3	5	5	5	5	4	4	5	5	4	4	5	5	4
2	ISB	2	Manager	M	2	4	5	3	4	4	4	4	5	4	3	3	4	4
3	ISB	3	HOD SD	M	3	5	4	4	5	5	4	5	5	3	4	4	5	5
4	ISB	1	Sr. officer Rollout NC	M	1	4	4	4	5	5	3	5	4	4	4	4	4	4
5	ISB	3	GM	M	3	4	4	4	4	3	5	5	5	4	4	4	4	4
6	ISB	2	Senior Eng	M	2	3	4	5	3	2	4	5	3	5	5	4	5	4
7	ISB	3	Regional Manager	M	3	4	5	4	5	5	4	5	3	5	4	4	5	5
8	ISB	2	PM	M	3	4	5	4	4	4	5	4	4	5	4	4	4	4
9	Khi	1	Senior Executive Sales & Business Development	M	3	4	5	5	4	4	5	5	4	4	4	5	4	4
10	Khi	1	Assistant Manager Partner Mgmt	M	3	2	4	3	4	2	4	3	4	3	2	3	3	5
11	Khi	1	Executive Sales & Business Development	F	1	4	5	4	4	5	4	5	4	3	3	4	4	3
12	Khi	2	Manager International Carrier Business	M	3	2	3	4	3	4	4	5	4	5	4	5	5	5
13	Khi	2	Manager Corporate Solutions	M	3	4	5	4	4	4	4	5	5	3	4	4	4	4
14	Khi	1	Senioe Executive	M	3	5	5	5	5	5	4	5	4	4	4	4	4	4
15	Khi	1	Executive Sales & Business Development	F	1	4	5	4	5	5	4	5	4	5	5	5	5	4
16	Khi	1	Assistant Manager Partner Mgmt	M	3	5	5	5	5	5	5	5	5	5	5	5	5	5
17	Khi	2	AM	M	3	3	4	5	5	4	3	5	4	5	3	4	4	5
18	Khi	2	SM	M	3	4	5	4	4	4	4	5	5	4	5	4	4	4
19	Khi	3	DGM	M	3	4	4	4	4	3	4	4	4	5	4	5	4	4
20	ISB	2	Program Manager	M	3	5	4	4	4	4	4	4	4	4	4	4	4	4
21	ISB	2	Manager Performance Transformation	M	3	5	4	4	4	4	3	4	3	4	4	5	4	4
22	ISB	2	PM	M	3	3	5	5	4	4	5	4	2	4	5	5	5	4
23	ISB	2	Manager Performance Policies and Recognition	F	3	5	5	5	5	5	5	5	5	5	5	5	5	5
24	ISB	3	Senior Manager Mass Segment, Marketing	M	3	4	5	5	5	4	4	4	5	5	3	5	5	4
25	ISB	2	Program Manager	M	3	4	4	4	4	4	5	4	4	5	4	5	4	4
26	Rwp	2	Transformation Analyst	M	3	5	5	5	5	5	3	4	2	3	4	5	5	4
27	ISB	3	Director Strategy	M	3	5	5	5	4	4	5	4	4	5	4	4	4	4
28	ISB	3	Head of Commercial	M	3	4	3	4	3	4	5	4	3	5	3	3	3	5
29	ISB	1	Specialist	M	1	5	5	4	4	4	4	4	4	5	5	5	4	4
30	ISB	3	Solutions Head	M	3	5	5	4	4	4	4	5	5	5	5	5	5	5
31	ISB	2	Program Manager	F	3	4	4	4	4	3	4	4	4	4	4	4	4	4
32	ISB	2	Head of PM Office	F	3	5	4	4	3	4	4	4	5	5	4	5	4	5
33	ISB	1	AM	F	1	5	4	4	3	3	4	4	4	3	5	5	4	3
34	ISB	1	AM	F	1	4	5	4	4	4	3	4	3	5	4	5	4	3
35	ISB	1	AM	F	1	3	3	5	3	5	5	5	3	3	3	4	4	5
36	ISB	1	AM	F	1	4	5	4	4	4	3	5	4	5	4	5	5	4
37	ISB	1	AM	F	1	3	4	4	4	5	3	4	4	4	5	5	4	4
38	ISB	2	Senior Manager PMO	M	3	5	5	4	5	5	4	4	4	4	4	4	4	5
39	ISB	2	Middle Management	M	2	5	5	4	4	4	3	4	3	4	4	5	4	4
40	ISB	3	Senior Management	M	3	4	5	5	4	4	4	4	5	3	3	4	4	5
41	ISB	2	Program Manager	M	2	5	5	4	5	5	5	4	5	5	4	5	4	5
42	ISB	2	Executive Sales & Business Development	M	3	4	5	5	5	3	5	4	3	5	5	5	5	4
43	ISB	1	Executive engineer	M	1	4	4	4	4	4	4	4	4	4	4	5	4	4
44	ISB	3	Head of Commercial	M	3	4	3	4	3	4	5	4	3	5	3	3	3	5
45	ISB	3	Head of Commercial	M	3	4	3	4	3	4	5	4	3	5	3	3	3	5
46	ISB	3	Head of Commercial	M	3	4	3	4	3	4	5	4	3	5	3	3	3	5
47	ISB	3	Head of Commercial	M	3	4	3	4	3	4	5	4	3	5	3	3	3	5
48	Lahore	3	Manager Service Delivery Central	M	3	4	3	4	3	4	5	4	3	5	3	3	3	5
49	ISB	3	Manager	M	3	4	3	4	3	4	5	4	3	5	3	3	3	5
50	ISB	3	HOD SD	M	2	4	3	4	3	4	5	4	3	5	3	3	3	5
51	ISB	3	Sr. officer Rollout NC	M	3	4	3	4	3	4	5	4	3	5	3	3	3	5
52	ISB	3	GM	M	1	4	3	4	3	4	5	4	3	5	3	3	3	5
53	ISB	3	Senior Eng	M	3	4	3	4	3	4	5	4	3	5	3	3	3	5
54	ISB	3	Regional Manager	M	2	4	3	4	3	4	5	4	3	5	3	3	3	5
55	ISB	3	PM	M	3	4	3	4	3	4	5	4	3	5	3	3	3	5
56	Khi	3	Senior Executive Sales & Business Development	M	3	4	3	4	3	4	5	4	3	5	3	3	3	5
57	Khi	3	Assistant Manager Partner Mgmt	M	3	4	3	4	3	4	5	4	3	5	3	3	3	5
58	Khi	3	Executive Sales & Business Development	M	3	4	3	4	3	4	5	4	3	5	3	3	3	5
59	Khi	3	Manager International Carrier Business	M	1	4	3	4	3	4	5	4	3	5	3	3	3	5
60	Khi	3	Manager Corporate Solutions	M	3	4	3	4	3	4	5	4	3	5	3	3	3	5
61	Khi	3	Senioe Executive	M	3	4	3	4	3	4	5	4	3	5	3	3	3	5
62	Khi	3	Executive Sales & Business Development	M	3	4	3	4	3	4	5	4	3	5	3	3	3	5
63	Khi	3	Assistant Manager Partner Mgmt	M	1	4	3	4	3	4	5	4	3	5	3	3	3	5
64	Khi	3	AM	F	3	4	3	4	3	4	5	4	3	5	3	3	3	5
65	Khi	3	SM	F	3	4	3	4	3	4	5	4	3	5	3	3	3	5
66	Khi	3	DGM	M	3	4	3	4	3	4	5	4	3	5	3	3	3	5
67	ISB	3	Program Manager	M	3	4	3	4	3	4	5	4	3	5	3	3	3	5
68	ISB	3	Manager Performance Transformation	M	3	4	3	4	3	4	5	4	3	5	3	3	3	5
69	ISB	3	PM	M	3	4	3	4	3	4	5	4	3	5	3	3	3	5
70	ISB	3	Manager Performance Policies and Recognition	M	3	4	3	4	3	4	5	4	3	5	3	3	3	5
71	ISB	3	Senior Manager Mass Segment, Marketing	M	3	4	3	4	3	4	5	4	3	5	3	3	3	5
72	ISB	3	Program Manager	M	3	4	3	4	3	4	5	4	3	5	3	3	3	5
73	Rwp	3	Transformation Analyst	M	3	4	3	4	3	4	5	4	3	5	3	3	3	5
74	ISB	3	Director Strategy	M	3	4	3	4	3	4	5	4	3	5	3	3	3	5
75	ISB	3	Head of Commercial	M	3	4	3	4	3	4	5	4	3	5	3	3	3	5
76	ISB	3	Specialist	M	3	4	3	4	3	4	5	4	3	5	3	3	3	5
77	ISB	3	Solutions Head	M	1	4	3	4	3	4	5	4	3	5	3	3	3	5
78	ISB	3	Program Manager	M	3	4	3	4	3	4	5	4	3	5	3	3	3	5
79	ISB	3	Head of PM Office	M	3	4	3	4	3	4	5	4	3	5	3	3	3	5
80	KHI	3	AM	F	3	4	3	4	3	4	5	4	3	5	3	3	3	5
81	KHI	3	AM	F	1	4	3	4	3	4	5	4	3	5	3	3	3	5
82	KHI	3	AM	M	1	4	3	4	3	4	5	4	3	5	3	3	3	5
83	KHI	3	AM	F	1	4	3	4	3	4	5	4	3	5	3	3	3	5
84	KHI	3	AM	M	1	4	3	4	3	4	5	4	3	5	3	3	3	5
85	KHI	3	Senior Manager PMO	M	1	4	3	4	3	4	5	4	3	5	3	3	3	5
86	KHI	3	Middle Management	M	3	4	3	4	3	4	5	4	3	5	3	3	3	5
87	ISB	3	Senior Management	M	2	4	3	4	3	4	5	4	3	5	3	3	3	5
88	LHR	3	Program Manager	M	3	4	3	4	3	4	5	4	3	5	3	3	3	5
89	LHR	3	Executive Sales & Business Development	M	2	4	3	4	3	4	5	4	3	5	3	3	3	5
90	LHR	3	Executive engineer	F	3	4	3	4	3	4	5	4	3	5	3	3	3	5
91	LHR	3	Head of Commercial	F	1	4	3	4	3	4	5	4	3	5	3	3	3	5
92	ISB	3	Manager Performance Transformation	M	3	5	5	5	4	4	5	4	4	5	4	4	4	4
93	ISB	3	PM	M	3	5	5	5	4	4	5	4	4	5	4	4	4	4
94	ISB	3	Manager Performance Policies and Recognition	M	3	5	5	5	4	4	5	4	4	5	4	4	4	4
95	ISB	3	Senior Manager Mass Segment, Marketing	M	3	5	5	5	4	4	5	4	4	5	4	4	4	4
96	ISB	3	Program Manager	M	3	5	5	5	4	4	5	4	4	5	4	4	4	4
97	ISB	3	Transformation Analyst	M	3	5	5	5	4	4	5	4	4	5	4	4	4	4
98	ISB	3	Director Strategy	M	3	5	5	5	4	4	5	4	4	5	4	4	4	4
99	ISB	3	Head of Commercial	M	3	5	5	5	4	4	5	4	4	5	4	4	4	4
100	ISB	3	Specialist	M	3	5	5	5	4	4	5	4	4	5	4	4	4	4
101	ISB	3	Solutions Head	M	3	5	5	5	4	4	5	4	4	5	4	4	4	4
102	ISB	3	Program Manager	M	3	5	5	5	4	4	5	4	4	5	4	4	4	4
103	ISB	3	Head of PM Office	M	3	5	5	5	4	4	5	4	4	5	4	4	4	4
104	ISB	3	AM	M	3	5	5	5	4	4	5	4	4	5	4	4	4	4
105	ISB	3	AM	M	3	5	5	5	4	4	5	4	4	5	4	4	4	4
106	ISB	3	AM	M	3	5	5	5	4	4	5	4	4	5	4	4	4	4
107	ISB	3	AM	M	3	5	5	5	4	4	5	4	4	5	4	4	4	4
108	ISB	3	AM	M	3	5	5	5	4	4	5	4	4	5	4	4	4	4
109	ISB	3	Senior Manager PMO	M	3	5	5	5	4	4	5	4	4	5	4	4	4	4
110	ISB	3	Middle Management	M	3	5	5	5	4	4	5	4	4	5	4	4	4	4
111	ISB	3	Senior Management	M	3	5	5	5	4	4	5	4	4	5	4	4	4	4
112	ISB	3	Program Manager	M	3	5	5	5	4	4	5	4	4	5	4	4	4	4
113	ISB	3	Executive Sales & Business Development	M	3	5	5	5	4	4	5	4	4	5	4	4	4	4
114	ISB	3	Executive engineer	M	3	5	5	5	4	4	5	4	4	5	4	4	4	4
115	ISB	3	Head of Commercial	M	3	5	5	5	4	4	5	4	4	5	4	4	4	4
116	ISB	3	Specialist	M	3	5	5	5	4	4	5	4	4	5	4	4	4	4
117	ISB	3	Specialist	M	3	5	5	5	4	4	5	4	4	5	4	4	4	4
118	ISB	3	Specialist	M	3	5	5	5	4	4	5	4	4	5	4	4	4	4
119	ISB	3	Specialist	M	3	5	5	5	4	4	5	4	4	5	4	4	4	4
120	ISB	3	Specialist	M	3	5	5	5	4	4	5	4	4	5	4	4	4	4
121	ISB	3	Specialist	M	3	5	5	5	4	4	5	4	4	5	4	4	4	4
122	ISB	3	Specialist	M	3	5	5	5	4	4	5	4	4	5	4	4	4	4
123	ISB	3	Specialist	M	3	5	5	5	4	4	5	4	4	5	4	4	4	4
124	Khi	3	Specialist	M	3	4	3	4	3	4	5	4	3	5	3	3	3	5
125	Khi	3	Specialist	M	3	4	3	4	3	4	5	4	3	5	3	3	3	5
126	Khi	3	Specialist	M	1	4	3	4	3	4	5	4	3	5	3	3	3	5
127	Khi	3	Specialist	F	3	4	3	4	3	4	5	4	3	5	3	3	3	5
128	Khi	3	Specialist	F	3	4	3	4	3	4	5	4	3	5	3	3	3	5
129	Khi	3	Specialist	M	3	4	3	4	3	4	5	4	3	5	3	3	3	5
130	ISB	3	Specialist	M	3	4	3	4	3	4	5	4	3	5	3	3	3	5
131	ISB	3	Specialist	M	3	4	3	4	3	4	5	4	3	5	3	3	3	5
132	ISB	3	PM	M	3	4	3	4	3	4	5	4	3	5	3	3	3	5
133	ISB	3	AM	M	3	4	3	4	3	4	5	4	3	5	3	3	3	5
134	ISB	3	Senior Manager Mass Segment, Marketing	M	3	4	3	4	3	4	5	4	3	5	3	3	3	5
135	ISB	3	Program Manager	M	3	4	3	4	3	4	5	4	3	5	3	3	3	5
136	Rwp	3	Transformation Analyst	M	3	4	3	4	3	4	5	4	3	5	3	3	3	5
137	ISB	3	Director Strategy	M	3	4	3	4	3	4	5	4	3	5	3	3	3	5
138	ISB	3	Head of Commercial	M	3	4	3	4	3	4	5	4	3	5	3	3	3	5
139	ISB	3	Specialist	M	3	4	3	4	3	4	5	4	3	5	3	3	3	5
140	ISB	3	Solutions Head	M	1	4	3	4	3	4	5	4	3	5	3	3	3	5
141	ISB	3	Program Manager	M	3	4	3	4	3	4	5	4	3	5	3	3	3	5
142	ISB	3	Head of PM Office	M	3	4	3	4	3	4	5	4	3	5	3	3	3	5
143	KHI	3	AM	F	3	4	3	4	3	4	5	4	3	5	3	3	3	5
144	KHI	3	AM	F	1	4	3	4	3	4	5	4	3	5	3	3	3	5
145	KHI	3	AM	M	1	4	3	4	3	4	5	4	3	5	3	3	3	5
146	KHI	3	AM	F	1	4	3	4	3	4	5	4	3	5	3	3	3	5
147	KHI	3	AM	M	1	4	3	4	3	4	5	4	3	5	3	3	3	5
148	KHI	3	Senior Manager PMO	M	1	4	3	4	3	4	5	4	3	5	3	3	3	5
149	KHI	3	Middle Management	M	3	4	3	4	3	4	5	4	3	5	3	3	3	5
150	ISB	3	Senior Management	M	2	4	3	4	3	4	5	4	3	5	3	3	3	5
151	LHR	3	Program Manager	M	3	4	3	4	3	4	5	4	3	5	3	3	3	5
152	LHR	3	Executive Sales & Business Development	M	2	4	3	4	3	4	5	4	3	5	3	3	3	5
153	LHR	3	Executive engineer	F	3	4	3	4	3	4	5	4	3	5	3	3	3	5
154	LHR	3	Head of Commercial	F	1	4	3	4	3	4	5	4	3	5	3	3	3	5
155	Lahore	2	Specialist	F	2	5	5	4	4	5	5	4	5	5	4	5	4	4
156	ISB	2	Specialist	F	2	5	5	5	4	4	5	4	5	5	4	4	4	4
157	ISB	2	Specialist	F	2	5	5	4	3	5	5	4	4	5	4	5	5	4
158	ISB	2	Specialist	F	3	5	5	4	4	4	5	4	4	5	4	5	4	5
159	ISB	2	Specialist	F	3	5	5	5	4	4	5	4	5	5	4	4	4	5
160	ISB	2	Specialist	M	3	5	5	4	4	4	5	3	5	4	2	5	4	5
161	ISB	2	Specialist	F	3	4	5	4	4	4	5	4	4	5	3	5	4	5
162	ISB	2	Specialist	F	2	5	5	4	3	3	5	4	4	3	3	5	5	4
163	Khi	2	Specialist	F	3	5	5	5	3	4	5	4	5	5	4	5	5	5
164	Khi	2	Specialist	M	2	5	5	4	3	4	5	4	4	5	3	5	4	4
165	Khi	2	Specialist	F	3	5	5	4	3	5	5	4	4	5	4	5	5	5
166	Khi	2	Specialist	F	3	5	5	4	4	5	5	4	5	5	4	5	4	4
167	Khi	3	Specialist	F	3	5	5	5	4	4	5	4	5	5	4	4	4	4
168	Khi	2	Specialist	M	2	5	5	4	3	5	5	4	4	5	4	5	5	4
169	Khi	2	Specialist	F	3	5	5	4	4	4	5	4	4	5	4	5	4	5
170	Khi	2	Specialist	F	3	5	5	5	4	4	5	4	5	5	4	4	4	5
171	Khi	3	PM	F	2	5	5	4	4	4	5	3	5	4	2	5	4	5
172	Khi	1	AM	M	2	4	5	4	4	4	5	4	4	5	3	5	4	5
173	Khi	3	PM	F	3	5	5	4	3	3	5	4	4	3	3	5	5	4
174	ISB	1	Specialist	F	2	5	5	5	3	4	5	4	5	5	4	5	5	5
175	ISB	1	Specialist	F	3	5	5	4	3	4	5	4	4	5	3	5	4	4
176	ISB	3	PM	M	2	5	5	4	3	5	5	4	4	5	4	5	5	5
177	ISB	1	AM	F	2	5	5	4	4	5	5	4	5	5	4	5	4	4
178	ISB	3	PM	F	2	5	5	5	4	4	5	4	5	5	4	4	4	4
179	ISB	2	Specialist	M	2	5	5	4	3	5	5	4	4	5	4	5	5	4
180	Rwp	2	Specialist	F	2	5	5	4	4	4	5	4	4	5	4	5	4	5
181	LHR	3	PM	F	2	5	5	5	4	4	5	4	5	5	4	4	4	5
182	LHR	1	AM	M	2	5	5	4	4	4	5	3	5	4	2	5	4	5
183	LHR	3	PM	F	2	4	5	4	4	4	5	4	4	5	3	5	4	5
184	LHR	2	Specialist	F	2	5	5	4	3	3	5	4	4	3	3	5	5	4
185	Lahore	2	Specialist	F	2	5	5	5	3	4	5	4	5	5	4	5	5	5
186	LHR	1	AM	M	2	5	5	4	3	4	5	4	4	5	3	5	4	4
187	LHR	1	AM	F	2	5	5	4	3	5	5	4	4	5	4	5	5	5
188	LHR	1	AM	F	2	5	5	4	4	5	5	4	5	5	4	5	4	4
189	LHR	1	AM	F	2	5	5	5	4	4	5	4	5	5	4	4	4	4
190	Lahore	3	PM	M	2	5	5	4	3	5	5	4	4	5	4	5	5	4
191	LHR	1	ASISSTANT	F	2	5	5	4	4	4	5	4	4	5	4	5	4	5
192	LHR	1	ASISSTANT	F	2	5	5	5	4	4	5	4	5	5	4	4	4	5
193	LHR	3	PM	F	2	5	5	4	4	4	5	3	5	4	2	5	4	5
194	LHR	2	AM	F	2	4	5	4	4	4	5	4	4	5	3	5	4	5
195	Lahore	3	PM	M	2	5	5	4	3	3	5	4	4	3	3	5	5	4
196	LHR	2	AM	F	2	5	5	5	3	4	5	4	5	5	4	5	5	5
197	LHR	1	ASISSTANT	F	1	5	5	4	3	4	5	4	4	5	3	5	4	4
198	LHR	1	ASISSTANT	F	1	5	5	4	3	5	5	4	4	5	4	5	5	5
199	LHR	2	Specialist	M	1	5	5	5	3	4	5	4	5	5	4	5	5	5
200	Lahore	1	AM	F	1	5	5	5	3	5	5	4	5	5	3	5	5	5
201	LHR	3	PM	M	1	5	5	4	4	4	5	4	4	5	4	5	5	4
202	LHR	1	AM	M	1	5	5	4	4	4	5	4	4	5	4	5	5	5
203	LHR	1	ENTRÉE MANAGER	F	1	5	5	4	4	3	5	3	4	4	4	5	5	4
204	LHR	1	ASISSTANT	M	1	5	5	4	3	5	5	4	4	4	4	5	4	4
205	Lahore	1	Specialist	M	1	5	4	4	4	4	5	4	4	5	3	4	4	4
206	ISB	2	AM	F	1	5	4.5	4.3	3	4	5	4	4.5	5	3	5	4	4.4
207	ISB	3	PM	M	2	5	5	5	4	4	5	4	5	5	4	5	4	3
208	ISB	2	AM	M	3	4	5	4	3	4	5	4	4	5	3	5	4	4
209	ISB	1	ENTRÉE MANAGER	M	1	5	5	5	3	4	5	4	5	5	4	5	5	5
210	ISB	3	PM	F	2	5	5	5	3	5	5	4	5	5	3	5	5	5
211	ISB	2	AM	M	2	5	5	4	4	4	5	4	4	5	4	5	5	4
212	ISB	3	PM	M	3	5	5	4	4	4	5	4	4	5	4	5	5	5
213	ISB	1	Specialist	M	3	5	5	4	4	3	5	3	4	4	4	5	5	4
214	ISB	1	Specialist	F	1	5	5	4	3	5	5	4	4	4	4	5	4	4
215	ISB	3	PM	M	2	5	4	4	4	4	5	4	4	5	3	4	4	4
216	ISB	1	AM	M	2	5	4.5	4.3	3	4	5	4	4.5	5	3	5	4	4.4
217	ISB	3	PM	M	3	5	5	5	4	4	5	4	5	5	4	5	4	3
218	ISB	1	Specialist	F	1	4	5	4	3	4	5	4	4	5	3	5	4	4
219	ISB	2	Specialist	M	1	5	5	5	3	4	5	4	5	5	4	5	5	5
220	ISB	1	AM	M	3	5	5	5	3	5	5	4	5	5	3	5	5	5
221	ISB	1	AM	M	3	5	5	4	4	4	5	4	4	5	4	5	5	4
222	ISB	1	AM	F	2	5	5	4	4	4	5	4	4	5	4	5	5	5
223	ISB	1	AM	M	2	5	5	4	4	3	5	3	4	4	4	5	5	4
224	ISB	3	PM	M	1	5	5	4	3	5	5	4	4	4	4	5	4	4
225	ISB	2	ASISSTANT	M	1	5	4	4	4	4	5	4	4	5	3	4	4	4
226	ISB	2	ASISSTANT	F	3	5	4.5	4.3	3	4	5	4	4.5	5	3	5	4	4.4
227	ISB	3	PM	M	3	5	5	5	4	4	5	4	5	5	4	5	4	3
228	Rwp	1	AM	M	3	4	5	4	3	4	5	4	4	5	3	5	4	4
229	Rwp	3	PM	M	3	5	5	5	3	4	5	4	5	5	4	5	5	5
230	Rwp	1	AM	F	1	5	5	5	3	5	5	4	5	5	3	5	5	5
231	Rwp	2	ASISSTANT	M	2	5	5	4	4	4	5	4	4	5	4	5	5	4
232	Rwp	2	ASISSTANT	M	3	5	5	4	4	4	5	4	4	5	4	5	5	5
233	Rwp	2	Specialist	M	1	5	5	4	4	3	5	3	4	4	4	5	5	4
234	Rwp	2	AM	F	1	5	5	4	3	5	5	4	4	4	4	5	4	4
235	Rwp	3	PM	M	2	5	4	4	4	4	5	4	4	5	3	4	4	4
236	Rwp	2	AM	M	2	5	4.5	4.3	3	4	5	4	4.5	5	3	5	4	4.4
237	Rwp	1	ENTRÉE MANAGER	M	2	5	5	5	4	4	5	4	5	5	4	5	4	3
238	Rwp	2	ASISSTANT	F	2	4	5	4	3	4	5	4	4	5	3	5	4	4
239	KHI	3	Specialist	M	2	4.90476	4.92857	4.3	3.52381	4.14286	5	3.90476	4.40476	4.7619	3.57143	4.85714	4.42857	4.4
240	KHI	2	AM	M	2	4.90476	4.92857	4.3	3.52381	4.14286	5	3.90476	4.40476	4.7619	3.57143	4.85714	4.42857	4.4
241	KHI	3	PM	F	2	4.90476	4.92857	4.3	3.52381	4.14286	5	3.90476	4.40476	4.7619	3.57143	4.85714	4.42857	4.4
242	KHI	2	AM	M	2	4.90476	4.92857	4.3	3.52381	4.14286	5	3.90476	4.40476	4.7619	3.57143	4.85714	4.42857	4.4
243	KHI	1	ENTRÉE MANAGER	M	2	4.90476	4.92857	4.3	3.52381	4.14286	5	3.90476	4.40476	4.7619	3.57143	4.85714	4.42857	4.4
244	lhr	3	PM	M	3	4.90476	4.92857	4.3	3.52381	4.14286	5	3.90476	4.40476	4.7619	3.57143	4.85714	4.42857	4.4
245	LHR	3	PM	F	3	4.90476	4.92857	4.3	3.52381	4.14286	5	3.90476	4.40476	4.7619	3.57143	4.85714	4.42857	4.4
246	LHR	3	PM	M	3	4.90476	4.92857	4.3	3.52381	4.14286	5	3.90476	4.40476	4.7619	3.57143	4.85714	4.42857	4.4
247	ISB	3	PM	M	2	5	5	4	3	5	5	4	4	5	4	5	5	5
			Males	176
			Females	71
		Experience	0-3 years	142
			3-6	58
			more than 6	47
			Average	2.38462
		Education	Bachelors	45
			Masters	55
			Masters with crtification	147
